# Supplementary material for: Inhibition of the Mitochondrial Carnitine/Acylcarnitine Carrier by Itaconate through Irreversible Binding to Cysteine 136: Possible Pathophysiological Implications
Source: Biomolecules. 2023 Jun 15;13(6):993. doi: 10.3390/biom13060993 (PMC10296061; doi:10.3390/biom13060993)
Supplement: Supplementary file 1 [file biomolecules-13-00993-s001.zip]

Archive with 1 entries (1 files):
- biomolecules-2423117-supplementary.pdf
